# Supplementary material for: Exploration of Choroidal Thinning Located Temporal to the Fovea: A Pilot Study
Source: J Clin Med. 2024 Aug 23;13(17):4978. doi: 10.3390/jcm13174978 (PMC11396396; doi:10.3390/jcm13174978)
Supplement: Supplementary file 1 [file jcm-13-04978-s001.zip]

Archive with 1 entries (1 files):
- jcm-3124799-supplementary.pdf
